# Supplementary material for: Distinguishing between recruitment and spread of silent chromatin structures in Saccharomyces cerevisiae
Source: eLife. 2022 Jan 24;11:e75653. doi: 10.7554/eLife.75653 (PMC8830885; doi:10.7554/eLife.75653)
Supplement: Figure 2—source data 1. [file elife-75653-fig2-data1.zip]

Archive with 5 entries (4 files):
- Figure 2-source data 1_unedited.tif
- __MACOSX/
- __MACOSX/._Figure 2-source data 1_unedited.tif
- Figure 2-source data 1_labelled.tif
- __MACOSX/._Figure 2-source data 1_labelled.tif
