# Supplementary material for: Distinguishing between recruitment and spread of silent chromatin structures in Saccharomyces cerevisiae
Source: eLife. 2022 Jan 24;11:e75653. doi: 10.7554/eLife.75653 (PMC8830885; doi:10.7554/eLife.75653)
Supplement: Figure 3—source data 1. [file elife-75653-fig3-data1.zip]

Archive with 8 entries (8 files):
- 220114_labelled.ai
- __MACOSX/._220114_labelled.ai
- 220114_labelled.tif
- __MACOSX/._220114_labelled.tif
- 220114_Pgk1-bnw-unedited.tif
- __MACOSX/._220114_Pgk1-bnw-unedited.tif
- 220114_Sir3-bnw-unedited.tif
- __MACOSX/._220114_Sir3-bnw-unedited.tif
