# Supplementary material for: Distinguishing between recruitment and spread of silent chromatin structures in Saccharomyces cerevisiae
Source: eLife. 2022 Jan 24;11:e75653. doi: 10.7554/eLife.75653 (PMC8830885; doi:10.7554/eLife.75653)
Supplement: Source code 2. [file elife-75653-code2.zip]

Archive with 1 entries (1 files):
- sourcecode2_normalizebedgraph_median.py
