# Supplementary material for: Distinguishing between recruitment and spread of silent chromatin structures in Saccharomyces cerevisiae
Source: eLife. 2022 Jan 24;11:e75653. doi: 10.7554/eLife.75653 (PMC8830885; doi:10.7554/eLife.75653)
Supplement: Source code 5. [file elife-75653-code5.zip]

Archive with 9 entries (8 files):
- Fig1.html
- __MACOSX/
- __MACOSX/._Fig1.html
- Fig2.html
- __MACOSX/._Fig2.html
- Fig3.html
- __MACOSX/._Fig3.html
- Fig4.html
- __MACOSX/._Fig4.html
